# Supplementary material for: Spatially Explicit Modeling of Anthropogenic Heat Intensity in Beijing Center Area: An Investigation of Driving Factors with Urban Spatial Forms
Source: Sensors (Basel). 2023 Sep 1;23(17):7608. doi: 10.3390/s23177608 (PMC10490750; doi:10.3390/s23177608)
Supplement: Supplementary file 1 [file sensors-23-07608-s001.zip]

Archive with 1 entries (1 files):
- sensors-2500151-supplementary.pdf
